# Supplementary material for: Hepatoprotective Constituents of Total Dibenzocyclooctadiene Lignans from Schisandra chinensis Based on the Spectrum-Effect Relationship
Source: Molecules. 2021 Oct 29;26(21):6554. doi: 10.3390/molecules26216554 (PMC8587461; doi:10.3390/molecules26216554)
Supplement: Supplementary file 1 [file molecules-26-06554-s001.zip]

Archive with 1 entries (1 files):
- molecules-1416761-supplementary.pdf
